# Supplementary material for: Drug Interactions for Inhibition or Killing of Coccidioides Species
Source: J Fungi (Basel). 2026 Mar 3;12(3):181. doi: 10.3390/jof12030181 (PMC13027441; doi:10.3390/jof12030181)
Supplement: Supplementary file 1 [file jof-12-00181-s001.zip]

Archive with 1 entries (1 files):
- jof-4142485 - Supplementary.pdf
